# Supplementary material for: Covalent Triazine Frameworks Based on the First Pseudo-Octahedral Hexanitrile Monomer via Nitrile Trimerization: Synthesis, Porosity, and CO2 Gas Sorption Properties
Source: Materials (Basel). 2021 Jun 10;14(12):3214. doi: 10.3390/ma14123214 (PMC8230500; doi:10.3390/ma14123214)
Supplement: Supplementary file 1 [file materials-14-03214-s001.zip]

Archive with 1 entries (1 files):
- materials-1243594-supplementary-for publish.pdf
